# Supplementary material for: Disruption of Sex-Linked Sox3 Causes ZW Female-to-Male Sex Reversal in the Japanese Frog Glandirana rugosa
Source: Biomolecules. 2024 Dec 9;14(12):1566. doi: 10.3390/biom14121566 (PMC11673724; doi:10.3390/biom14121566)
Supplement: Supplementary file 1 [file biomolecules-14-01566-s001.zip]

Archive with 2 entries (2 files):
- Suipplemental tables (revised).xlsx
- Supplemental figures (tiff).pdf
