# Supplementary material for: Disruption of Sex-Linked Sox3 Causes ZW Female-to-Male Sex Reversal in the Japanese Frog Glandirana rugosa
Source: Biomolecules. 2024 Dec 9;14(12):1566. doi: 10.3390/biom14121566 (PMC11673724; doi:10.3390/biom14121566)
Supplement: Supplementary file 1 [file biomolecules-14-01566-s001.zip › Suipplemental tables (revised).xlsx]

## Sheet: cover
					Suipplemental tables for:
	Disruption of Sex-Linked Sox3 Causes ZW Female-to-Male Sex Reversal in the Japanese Frog Glandirana rugosa
	Ikuo Miura, Yoshinori Hasegawa, Michihiko Ito, Tarqi Ezaz and Mitsuaki Ogata
					Tables S1~S2

## Sheet: Table S1
				Table S1. Crossings of ZW sex reversed males with wild type ZW females
		Female	Male	No. of eggs	Tail-bud	%	Ratio to control	Hatching	Normal	WW edema	%
	Experimental	ZW1	3C-ZW1	883	245	27.7463	0.766517	167	117	50	29.9401
		ZW2	3C-ZW1	383	34	8.87728	0.189651	25	17	8	47.0588
		ZW3	3C-ZW1	477	47	9.85325	0.443396	24	22	2	8.33333
		ZW4	3C-ZW1	218	6	2.75229		5	4	1	20
		ZW5	3C-ZW1	587	29	4.94037	0.0730409	22	20	2	9.09091
		ZW6	3C-ZW1	328	4	1.21951	0.168902	3	2	1	33.3333
		Total		2876	365	12.6912	0.344877	246	182	64	26.0163
		ZW7	1C-ZW2	235	1	0.425532	0.0697218	NC	NC	NC
		ZW8	1C-ZW2	514	9	1.75097	0.0240388	NC	NC	NC
		Total		749	10	1.33511	0.0545171
	Control	ZW1	ZZ1	384	139	36.1979
		ZW2	ZZ2	47	22	46.8085
		ZW3	ZZ3	180	40	22.2222
		ZW5	ZZ4	343	232	67.6385
		ZW6	ZZ5	277	20	7.22022
		Total		1231	453	36.7994
		ZW7	ZZ6	213	13	6.10329
		ZW8	ZZ7	81	59	72.8395
		Total		294	72	24.4898
		NC, not counted

## Sheet: Table S2
		Table S2. Phenotypic sex of androgen recepter gene transgenic frogs
	Parents		No. of				No. of meta-
	Female	Male	eggs	Tail-bud	GFP +	%	morphosed	GFP +	Genotype	Male	Female
	Ar founder 1(F0)	ZZ1	1201	492	140	28.4553	25	19	ZZ	5	0
								(3 mohths old)	ZW	0	14
	ZW1	ZZ tgAr 1 (F1)	718	660	300	45.4545	51	35	ZZ	15	0
								(4 years old)	ZW	0	20
